# Supplementary material for: The Molecular Sieving of Propylene and Propane on SAPO-35 Molecular Sieve
Source: Nanomaterials (Basel). 2025 Dec 1;15(23):1820. doi: 10.3390/nano15231820 (PMC12693193; doi:10.3390/nano15231820)
Supplement: Supplementary file 1 [file nanomaterials-15-01820-s001.zip]

Archive with 1 entries (1 files):
- nanomaterials-4003026-supplementary.pdf
